# Supplementary material for: Healthcare waste management practices and associated factors among healthcare workers in Sub-Saharan Africa: A systematic review and meta-analysis
Source: PLoS One. 2025 Oct 13;20(10):e0334290. doi: 10.1371/journal.pone.0334290 (PMC12517534; doi:10.1371/journal.pone.0334290)
Supplement: S3 File — (XLSX) [file pone.0334290.s003.xlsx]

## Sheet: Sheet1
Author	Authorsyear	Journal	Publication status	cat of publication	year of publication	study year cat	yearcat	cat of year	countrycat	cat of country	Georegion	cat of geographic	ownershipcat	cat ownership	type of facility cat	cat types of hf	study design	response rate	sample size category	cat of sample size	sample size	practice	Prevalence			male	LCI	UCI	p-value	having functional waste mgt committee	LCI	UCI	P-value	manual/guideline on HCWMP	LCI	UCI	P-value	Nurses	LCI	UCI	P-value	Midwifery	LCI	UCI	P- value	diploma	LCI	UCI	P-value
Assemu et.al	Assemu et.al(2020)	Hindawi Journal of Environmental and Public Health	published	1	2020	2016/17	before 2020	0	Ethiopia	0	East Africa	0	Public & private	0	Hospitals	0	cross sectional	90.9	above the mean	1	418	272	65.07			6.43	1.82	22.77	0.026	1. 80	1.03	3.15		2. 43	1.2	4.91
Alice et.al	Alice et.al(2023)	Global Scientific Journals	published	1	2023		after 2020	1	Rwanda	1	East Africa	0	Public	1	Hospitals	0	cross-sectional	100	below the mean	0	200	136	68			1.837												4.035	1.382	11.778	0.011	3.617	1.122	11.657	0.031
Doyle et.al	Doyle et.al(2019)	Journal of community Health	published	1	2019		before 2020	0	Ethiopia	0	East Africa	0	Public	1	hospitals and health centres	1	cross-sectional	100	above the mean	1	400	169	42.25																							2.78	1.02	7.59
Babirye et.al	Babirye et.al(2020)	J Environ Sci Public Health	published	1	2020		before 2020	0	Uganda	2	East Africa	0	Public	1	hospitals and health centres	1	cross-sectional	94.4	below the mean	0	153	16	10.46
TOLESA	Tolesa(2019)	master thesis	unpublished	0	2019		before 2020	0	Ethiopia	0	East Africa	0	Public	1	Hospitals	0	cross-sectional	90	above the mean	1	336	160	47.62
Berhanu et.al	Berhanu et.al(2022)	Risk Management and Healthcare Policy	published	1	2022	2021	after 2020	1	Ethiopia	0	East Africa	0	Public	1	hospitals and health centres	1	cross-sectional	97.8	above the mean	1	411	231	56.2
Wafula et.al	Wafula et.al(2019)	BMC Public Health	published	1	2019	2017	before 2020	0	Uganda	2	East Africa	0	Public	1	health centres	2	cross-sectional	86.6	below the mean	0	200	143	71.5																							1.49	1.13	1.96	0.005
Mariam et.al	Mariam et.al(2018)	Journal of Medical and Health Sciences	published	1	2018		before 2020	0	Ethiopia	0	East Africa	0	Public	1	Hospitals	0	cross-sectional	92	above the mean	1	320	81	25.31
Gizalew et.al	Gizalew et.al(2021)	Journal of Healthcare Leadership	published	1	2021	2018	before 2020	0	Ethiopia	0	East Africa	0	Public	1	hospitals and health centres	1	cross-sectional	98.9	above the mean	1	358	105	29.33
Ibrahim et.al	Ibrahim et.al(2023)	Journal of Environmental and Public Health	published	1	2023		before 2020	0	Ethiopia	0	East Africa	0	Public & private	0	Hospitals	0	cross-sectional	97.6	above the mean	1	280	158	56.43											8.21	3.84	17.54
Tilahun et.al	Tilahun et.al(2023)	BMJ Open	published	1	2023		after 2020	1	Ethiopia	0	East Africa	0	Private	2	hospitals and health centres	1	cross-sectional	93.6	below the mean	0	264	155	58.71							9.6	4.5	20.6	<0.001	4.4	2.2	9	<0.001
Mitiku et.al	Mitiku et.al(2022)	PLOS ONE	published	1	2022	2020	after 2020	1	Ethiopia	0	East Africa	0	Private	2	Hospitals	0	cross-sectional	98	above the mean	1	431	213	49.42
Sahiledengle	Sahiledengle(2019)	BMC Health System Research	published	1	2019		before 2020	0	Ethiopia	0	East Africa	0	Public	1	Hospitals	0	cross-sectional	97.4	above the mean	1	409	220	53.79			1.7	1.04	2.78
Ekanem AM et.al	Ekanem AM et.al(2021)	IBOM MEDICAL JOURNAL	published	1	2021		before 2020	0	Nigeria	3	West Africa	1	Public	1	Hospitals	0	cross-sectional	100	below the mean	0	158	93	58.86															0.15	0.04	0.59	0.007
Rutayisire et.al	Rutayisire et.al(2019)	JOURNAL OF PUBLIC HEALTH INTERNATIONAL	published	1	2019		before 2020	0	Rwanda	1	East Africa	0	Public	1	Hospitals	0	cross-sectional	100	below the mean	0	200	67	33.5
Woromogo et.al	Woromogo et.al(2020)	Hindawi Advances in Public Health	published	1	2020		before 2020	0	Cameroon	4	West Africa	1	Public	1	Hospitals	0	cross-sectional	100	below the mean	0	100	50	50
Deress et.al	Deress et.al(2018)	Hindawi Journal of Environmental and Public Health	published	1	2018		before 2020	0	Ethiopia	0	East Africa	0	Public & private	0	hospitals and health centres	1	cross-sectional	100	above the mean	1	296	229	77.36
Olifa et.al	Olifa et.al (2018)	South African Family Practice	published	1	2018		before 2020	0	South Africa	5	South Africa	2	Public	1	Hospitals	0	cross-sectional		below the mean	0	241	131	54.34
wassie et.al	wassie et.al (2022)	Environmental Health Insights	published	1	2022		after 2020	1	Ethiopia	0	East Africa	0	Private	2	clinics	3	cross-sectional		above the mean	1	278	108	38.8											2	1.1	3.7
Yakubu et.al	Yakubu et.al (2023)	Panafrican Medical Journal	published	1	2023		after 2020	1	Nigeria	3	West Africa	1	Public & private	0	Hospitals	0	cross-sectional	95.13	above the mean	1	371	152	41
Millanzi et.al	Millanzi et.al (2023)	SAGE Open Medicine	published	1	2023		after 2020	1	Tanzania	6	East Africa	0	public and private	0	hospitals and health centres	1	cross-sectional	100	below the mean	0	156	57	36.4
Leonard et.al	Leonard et.al(2022)	Plose Global Public Health	published	1	2022		after 2020	1	Zambia	7	West Africa	1	Public	1	hospitals and health centres	1	cross-sectional		above the mean	1	394	170	43.1
Makanjuola et.al	Makanjuola et.al (2021)	Afri Health Sci.	published	1	2021		after 2020	1	Nigeria	3	West Africa	1	Public	1	hospitals	0	cross-sectional		above the mean	1	437	18	4.1
Deress et.al	Deress et.al(2019)	BMC Research Notes	published	1	2019		before 2020	0	Ethiopia	0	East Africa	0	public and private	0	hospitals and health centres	1	cross-sectional		below the mean	0	55	44	80
Lemma et.al	Lemma et.al (2023)	Clinical Epidemiology and Global Health	published	1	2023		after 2020	1	Ethiopia	0	East Africa	0	Public	1	Hospitals	0	cross-sectional		below the mean	0	74	48	64.86
Salaam M et.al	Salaam M et.al (2022)	W es t J. Med & Biomed Sci	published	1	2022		after 2020	1	Uganda	2	East Africa	0	Private	2	hospitals and health centres	1	cross-sectional		below the mean	0	211	106	50.2
Thankama et.al	Thankama et.al(2021)	IJSBAR	published	1	2021		after 2020	1	Ethiopia	0	East Africa	0	Public	1	hospitals	0	cross-sectional		below the mean	0	162	54	33.3
Mekassa et.al	Mekassa et.al (2022)	EJBE	published	1	2022		after 2020	1	Ethiopia	0	East Africa	0	Public	1	hospitals and health centres	1	cross-sectional		below the mean	0	254	161	63.4
Mogaka et.al	Mogaka et(2023)	Unpublished	unpublished	0	2023		after 2020	1	Kenya	8	East Africa	0	Public	1	hospitals and health centres	1	cross-sectional		below the mean	0	224	74	33
Onuh et.al	Onuh et.al (2019)	Niger Med J	published	1	2019		before 2020	0	Nigeria	3	West Africa	1	Public	1	hospitals	0	cross-sectional		below the mean	0	234	126	53.9
[truncated: 112 more columns]
